# Supplementary material for: Polyploidy linked with species richness but not diversification rates or niche breadth in Australian Pomaderreae (Rhamnaceae)
Source: Ann Bot. 2024 Oct 23;135(3):531–48. doi: 10.1093/aob/mcae181 (PMC11920800; doi:10.1093/aob/mcae181)
Supplement: mcae181_suppl_Supplementary_Material [file mcae181_suppl_supplementary_material.zip]

Archive with 3 entries (3 files):
- TableS2_SDM_sup_material.csv
- mcae181_suppl_supplementary_material.docx
- Table_S1-voucher-217t-ploidy.submit.xlsx
