# Supplementary material for: Polyploidy linked with species richness but not diversification rates or niche breadth in Australian Pomaderreae (Rhamnaceae)
Source: Ann Bot. 2024 Oct 23;135(3):531–48. doi: 10.1093/aob/mcae181 (PMC11920800; doi:10.1093/aob/mcae181)
Supplement: mcae181_suppl_Supplementary_Material [file mcae181_suppl_supplementary_material.zip › TableS2_SDM_sup_material.csv]

Species	n points SDM	predictors	10th percentile threshold	AUC
Blackallia nudiflora	9	bio2 bio3 bio6 bio8 bio9 bio13 bio14 bio18	0.305	0.9
Cryptandra alpina	6	bio1 bio3 bio4 bio5 bio6 bio8 bio9 bio15 bio18	0.01	0.88
Cryptandra amara	110	bio3 bio6 bio8 bio9 bio15 bio18 bio19	0.364	0.94
Cryptandra apetala	33	bio2 bio3 bio6 bio8 bio9 bio12 bio14 bio18	0.501	0.99
Cryptandra arbutiflora	50	bio2 bio3 bio6 bio8 bio9 bio13 bio14 bio18	0.312	0.97
Cryptandra aridicola	41	bio2 bio3 bio6 bio8 bio9 bio13 bio14 bio15 bio18	0.154	0.93
Cryptandra armata	38	bio2 bio3 bio6 bio8 bio9 bio14 bio15 bio18	0.278	0.93
Cryptandra beverleyensis	8	bio3 bio6 bio8 bio9 bio11 bio12 bio14 bio15 bio18	0.633	1
Cryptandra campanulata	10	bio2 bio3 bio4 bio6 bio8 bio9 bio14 bio15 bio18 bio19	0.028	0.95
Cryptandra ciliata	6	bio2 bio3 bio9 bio13 bio14	0.374	0.95
Cryptandra congesta	3	bio2 bio3 bio6 bio8 bio9 bio11 bio18 bio19	0.632	0.5
Cryptandra connata	21	bio2 bio3 bio6 bio8 bio9 bio12 bio14 bio18	0.435	0.97
Cryptandra craigiae	3	bio1 bio2 bio3 bio6 bio8 bio9 bio11 bio14 bio18 bio19	0.632	0.5
Cryptandra crispula	14	bio2 bio3 bio6 bio8 bio9 bio11 bio12 bio14 bio15 bio18	0.346	0.93
Cryptandra debilis	6	bio1 bio3 bio8 bio9 bio14 bio15 bio18	0.311	1
Cryptandra dielsii	13	bio2 bio3 bio6 bio8 bio9 bio11 bio12 bio14 bio15 bio18	0.484	0.96
Cryptandra distigma	15	bio2 bio3 bio6 bio8 bio9 bio11 bio12 bio14 bio15 bio18	0.706	0.93
Cryptandra ericoides	17	bio2 bio3 bio6 bio8 bio9 bio15 bio18 bio19	0.777	0.98
Cryptandra exilis	9	bio1 bio3 bio5 bio6 bio8 bio9 bio15 bio18	0.341	0.97
Cryptandra exserta	4	bio1 bio2 bio3 bio6 bio8 bio9 bio11 bio12 bio14 bio15 bio18	0.632	0.5
Cryptandra filiformis	6	bio2 bio3 bio8 bio14 bio15	0.774	0.99
Cryptandra Floriferous	118	bio3 bio4 bio6 bio8 bio9 bio15 bio18 bio19	0.416	0.92
Cryptandra gemmata	17	bio1 bio2 bio3 bio8 bio9 bio13 bio15 bio18 bio19	0.582	0.95
Cryptandra glabriflora	4	bio2 bio3 bio6 bio8 bio9 bio13 bio14 bio18 bio19	0.464	0.98
Cryptandra graniticola	17	bio2 bio3 bio6 bio8 bio9 bio11 bio12 bio14 bio15 bio18	0.607	0.96
Cryptandra hispidula	15	bio2 bio3 bio4 bio6 bio8 bio9 bio15 bio18 bio19	0.128	0.99
Cryptandra imbricata	13	bio2 bio3 bio6 bio8 bio9 bio13 bio14 bio18 bio19	0.415	0.98
Cryptandra inconspicua	2	NA	NA	Range estimated from three points or less.
Cryptandra intermedia	23	bio2 bio3 bio6 bio8 bio9 bio11 bio12 bio14 bio15 bio18	0.471	0.88
Cryptandra intonsa	4	bio2 bio3 bio6 bio8 bio9 bio11 bio12 bio14 bio15 bio18	0.233	0.98
Cryptandra intratropica	26	bio2 bio3 bio8 bio9 bio14 bio15 bio18 bio19	0.128	0.9
Cryptandra lanosiflora	16	bio2 bio3 bio6 bio8 bio9 bio15 bio18 bio19	0.37	0.9
Cryptandra leucopogon	30	bio2 bio3 bio6 bio8 bio9 bio11 bio12 bio14 bio15 bio18	0.472	0.97
Cryptandra longistaminea	78	bio2 bio3 bio4 bio6 bio8 bio9 bio13 bio15 bio19	0.36	0.92
Cryptandra magniflora	29	bio3 bio4 bio6 bio8 bio9 bio15 bio18 bio19	0.558	0.87
Cryptandra micrantha	18	bio2 bio3 bio6 bio8 bio9 bio11 bio12 bio14 bio15 bio18	0.63	0.96
Cryptandra minutifolia	50	bio2 bio3 bio6 bio8 bio9 bio11 bio12 bio14 bio15 bio18	0.423	0.89
Cryptandra monticola	15	bio2 bio3 bio5 bio8 bio12 bio14 bio19	0.743	0.94
Cryptandra multispina	12	bio2 bio3 bio6 bio8 bio9 bio13 bio14 bio18 bio19	0.286	0.91
Cryptandra mutila	33	bio2 bio3 bio6 bio8 bio9 bio13 bio14 bio18 bio19	0.54	1
Cryptandra myriantha	111	bio2 bio3 bio4 bio6 bio8 bio9 bio13 bio14 bio15 bio18 bio19	0.443	0.94
Cryptandra nola	6	bio2 bio3 bio6 bio8 bio9 bio14 bio18 bio19	0.712	0.97
Cryptandra nutans	63	bio2 bio3 bio6 bio8 bio9 bio13 bio14 bio18 bio19	0.32	0.87
Cryptandra orbicularis	5	bio2 bio3 bio9 bio13 bio14 bio15	0.682	0.97
Cryptandra pendula	3	bio2 bio3 bio6 bio8 bio9 bio13 bio14 bio15 bio18	0.632	0.5
Cryptandra pogonoloba	22	bio1 bio8 bio9 bio15 bio18 bio19	0.539	0.93
Cryptandra polyclada	18	bio2 bio3 bio6 bio8 bio9 bio11 bio12 bio14 bio15 bio18	0.48	0.87
Cryptandra propinqua	80	bio2 bio3 bio8 bio9 bio15 bio18 bio19	0.241	0.93
Cryptandra pungens	80	bio2 bio3 bio6 bio8 bio9 bio13 bio14 bio15 bio18	0.288	0.9
Cryptandra recurva	36	bio2 bio3 bio6 bio8 bio9 bio11 bio13 bio14 bio15 bio18	0.621	0.96
Cryptandra sabulicola	29	bio3 bio4 bio6 bio8 bio9 bio15 bio18 bio19	0.67	0.96
Cryptandra scoparia	14	bio2 bio3 bio6 bio8 bio9 bio14 bio15 bio18 bio19	0.031	0.94
Cryptandra setiflora	24	bio2 bio3 bio4 bio6 bio8 bio9 bio14 bio15 bio18 bio19	0.359	0.95
Cryptandra speciosa	42	bio2 bio3 bio4 bio8 bio9 bio12 bio14 bio15 bio18	0.324	0.94
Cryptandra spinescens	22	bio2 bio3 bio4 bio8 bio9 bio11 bio15 bio18 bio19	0.603	0.88
Cryptandra spyridioides	39	bio2 bio3 bio6 bio8 bio9 bio13 bio14 bio18 bio19	0.355	0.9
Cryptandra stellulata	9	bio2 bio3 bio6 bio8 bio9 bio14 bio15 bio18 bio19	0.429	0.95
Cryptandra tomentosa	60	bio3 bio4 bio6 bio8 bio9 bio15 bio18 bio19	0.494	0.97
Cryptandra triplex	6	bio1 bio2 bio3 bio9 bio13 bio14 bio15 bio18	0.632	0.5
Cryptandra wilsonii	41	bio2 bio3 bio6 bio8 bio9 bio11 bio12 bio14 bio15 bio18	0.44	0.93
Papistylus grandiflorus	7	bio2 bio3 bio6 bio8 bio9 bio14 bio15 bio18 bio19	0.315	0.97
Papistylus intropubens	2	NA	NA	Range estimated from three points or less.
Polianthion biloculare	3	bio2 bio3 bio6 bio8 bio9 bio11 bio13 bio14 bio18	0.632	0.5
Polianthion collinum	3	bio2 bio3 bio6 bio8 bio9 bio13 bio14 bio15 bio18	0.632	0.5
Polianthion minutiflorum	18	bio2 bio3 bio8 bio9 bio18 bio19	0.502	0.85
Polianthion wichurae	28	bio2 bio3 bio6 bio8 bio9 bio13 bio14 bio15 bio18	0.387	0.89
Pomaderris adnata	3	bio2 bio3 bio8 bio9 bio11 bio14 bio15 bio18 bio19	0.632	0.5
Pomaderris andromedifolia	33	bio2 bio3 bio6 bio8 bio9 bio15 bio18 bio19	0.435	0.96
Pomaderris angustifolia	43	bio2 bio3 bio6 bio8 bio9 bio15 bio18 bio19	0.3	0.94
Pomaderris apetala	55	bio1 bio2 bio3 bio6 bio8 bio9 bio15 bio18 bio19	0.434	0.96
Pomaderris argyrophylla	31	bio2 bio3 bio8 bio9 bio15 bio18 bio19	0.266	0.96
Pomaderris aspera	85	bio3 bio6 bio8 bio9 bio15 bio18 bio19	0.378	0.93
Pomaderris aurea	16	bio1 bio2 bio3 bio6 bio8 bio9 bio15 bio18 bio19	0.383	0.86
Pomaderris betulina	33	bio2 bio3 bio6 bio8 bio9 bio15 bio18 bio19	0.326	0.98
Pomaderris bodalla	4	bio2 bio3 bio6 bio8 bio9 bio15 bio18 bio19	0.325	0.85
Pomaderris brevifolia	12	bio1 bio2 bio3 bio6 bio8 bio9 bio11 bio12 bio14 bio15 bio18	0.601	0.93
Pomaderris briagolensis	3	bio1 bio2 bio3 bio6 bio8 bio9 bio15 bio18 bio19	0.632	0.5
Pomaderris brogoensis	6	bio2 bio3 bio8 bio9 bio11 bio15 bio18 bio19	0.811	0.97
Pomaderris brunnea	13	bio3 bio6 bio8 bio9 bio15 bio18 bio19	0.65	0.88
Pomaderris buchanensis	3	bio2 bio3 bio6 bio8 bio9 bio15 bio18 bio19	0.632	0.5
Pomaderris canescens	19	bio2 bio3 bio8 bio9 bio15 bio18 bio19	0.238	0.91
Pomaderris cinerea	6	bio2 bio3 bio6 bio8 bio9 bio14 bio15 bio18 bio19	0.799	0.95
Pomaderris clivicola	3	bio2 bio3 bio9 bio13 bio14	0.632	0.5
Pomaderris cocoparrana	3	bio2 bio3 bio6 bio8 bio9 bio14 bio15 bio18 bio19	0.632	0.5
Pomaderris coomingalensis	9	bio2 bio3 bio8 bio9 bio14 bio15 bio18	0.831	0.98
Pomaderris costata	13	bio2 bio3 bio6 bio8 bio9 bio15 bio18 bio19	0.46	0.98
Pomaderris cotoneaster	14	bio2 bio3 bio6 bio8 bio9 bio15 bio18 bio19	0.694	0.94
Pomaderris crassifolia	6	bio2 bio3 bio6 bio8 bio9 bio13 bio15 bio19	0.812	0.99
Pomaderris delicata	3	bio2 bio3 bio6 bio8 bio9 bio14 bio15 bio18 bio19	0.632	0.5
Pomaderris discolor	25	bio3 bio6 bio8 bio9 bio15 bio18 bio19	0.33	0.89
Pomaderris edgerleyi	2	NA	NA	Range estimated from three points or less.
Pomaderris elachophylla	49	bio2 bio3 bio6 bio8 bio9 bio15 bio18 bio19	0.478	0.91
Pomaderris elliptica	80	bio3 bio6 bio8 bio9 bio15 bio18 bio19	0.435	0.97
Pomaderris eriocephala	37	bio2 bio3 bio6 bio8 bio9 bio15 bio18 bio19	0.479	0.92
Pomaderris ferruginea	63	bio2 bio3 bio4 bio8 bio9 bio12 bio14 bio15 bio18	0.376	0.96
Pomaderris flabellaris	9	bio3 bio4 bio6 bio8 bio9 bio15 bio18 bio19	0.63	0.99
Pomaderris forrestiana	23	bio2 bio3 bio6 bio8 bio9 bio13 bio14 bio15 bio18	0.255	0.89
Pomaderris gilmourii	4	bio2 bio3 bio8 bio9 bio11 bio14 bio15 bio18 bio19	0.251	0.86
Pomaderris graniticola	11	bio2 bio3 bio4 bio6 bio8 bio9 bio13 bio15 bio19	0.304	0.9
Pomaderris halmaturina	17	bio2 bio3 bio6 bio8 bio9 bio15 bio18 bio19	0.334	0.97
Pomaderris hamiltonii	3	bio2 bio3 bio4 bio8 bio9 bio15 bio19	0.632	0.5
Pomaderris helianthemifolia	28	bio2 bio3 bio6 bio8 bio9 bio15 bio18 bio19	0.503	0.94
Pomaderris intermedia	66	bio3 bio6 bio8 bio9 bio15 bio18 bio19	0.241	0.9
Pomaderris kumeraho	5	bio2 bio3 bio4 bio8 bio9 bio15 bio19	0.648	0.89
Pomaderris lanigera	86	bio2 bio3 bio4 bio8 bio9 bio12 bio14 bio15 bio18	0.454	0.93
Pomaderris ledifolia	33	bio2 bio3 bio6 bio8 bio9 bio15 bio18 bio19	0.19	0.92
Pomaderris ligustrina	40	bio2 bio3 bio6 bio8 bio9 bio15 bio18 bio19	0.489	0.98
Pomaderris mediora	3	bio2 bio3 bio8 bio9 bio11 bio14 bio15 bio18 bio19	0.685	0.99
Pomaderris myrtilloides	15	bio1 bio2 bio3 bio6 bio8 bio9 bio11 bio12 bio14 bio15 bio18	0.828	0.99
Pomaderris nitidula	15	bio2 bio3 bio4 bio6 bio8 bio9 bio14 bio15 bio18	0.703	0.99
Pomaderris notata	3	bio2 bio3 bio6 bio8 bio9 bio13 bio14 bio15	0.999	1
Pomaderris obcordata	36	bio2 bio3 bio4 bio6 bio8 bio9 bio15 bio18 bio19	0.386	0.98
Pomaderris oblongifolia	3	bio2 bio3 bio6 bio8 bio9 bio15 bio18 bio19	0.632	0.5
Pomaderris oraria	31	bio2 bio3 bio4 bio6 bio8 bio9 bio15 bio18 bio19	0.34	0.94
Pomaderris pallida	13	bio2 bio3 bio6 bio8 bio9 bio14 bio15 bio18 bio19	0.73	0.99
Pomaderris paniculosa	105	bio2 bio3 bio4 bio6 bio8 bio9 bio14 bio15 bio18 bio19	0.368	0.95
Pomaderris parrisiae	5	bio2 bio3 bio8 bio9 bio11 bio15 bio18 bio19	0.791	1
Pomaderris pauciflora	12	bio2 bio3 bio6 bio8 bio9 bio15 bio18 bio19	0.644	0.99
Pomaderris phylicifolia	54	bio3 bio4 bio6 bio8 bio9 bio15 bio18 bio19	0.069	0.86
Pomaderris pilifera	49	bio3 bio5 bio6 bio8 bio9 bio15 bio18	0.524	0.92
Pomaderris precaria	3	bio2 bio3 bio4 bio8 bio9 bio11 bio15 bio18 bio19	0.632	0.5
Pomaderris prunifolia	55	bio2 bio3 bio6 bio8 bio9 bio15 bio18 bio19	0.268	0.94
Pomaderris queenslandica	44	bio2 bio3 bio4 bio8 bio9 bio14 bio15 bio18	0.577	0.95
Pomaderris racemosa	38	bio1 bio2 bio3 bio6 bio8 bio9 bio15 bio18 bio19	0.403	0.88
Pomaderris reperta	3	bio2 bio3 bio4 bio8 bio9 bio11 bio15 bio18 bio19	0.632	0.5
Pomaderris rotundifolia	6	bio1 bio2 bio3 bio6 bio8 bio9 bio11 bio12 bio14 bio15 bio18	0.738	1
Pomaderris rugosa	3	bio2 bio3 bio4 bio8 bio9 bio15 bio19	0.632	0.5
Pomaderris sericea	2	NA	NA	Range estimated from three points or less.
Pomaderris subcapitata	21	bio2 bio3 bio6 bio8 bio9 bio14 bio15 bio18 bio19	0.409	0.86
Pomaderris subplicata	3	bio3 bio5 bio6 bio8 bio9 bio15 bio18	0.632	0.5
Pomaderris tropica	3	bio2 bio3 bio8 bio9 bio14 bio15 bio18	1	1
Pomaderris vacciniifolia	6	bio1 bio3 bio4 bio6 bio8 bio9 bio15 bio18 bio19	0.615	0.87
Pomaderris vellea	9	bio2 bio3 bio4 bio6 bio8 bio9 bio15 bio18 bio19	0.654	0.93
Pomaderris velutina	21	bio2 bio3 bio6 bio8 bio9 bio14 bio15 bio18 bio19	0.077	0.93
Pomaderris virgata	9	bio2 bio3 bio6 bio8 bio9 bio15 bio18 bio19	0.603	0.91
Serichonus gracilipes	3	bio2 bio3 bio6 bio8 bio9 bio12 bio14 bio15 bio18	0.632	0.5
Siegfriedia darwinioides	12	bio1 bio2 bio3 bio6 bio8 bio9 bio11 bio14 bio18 bio19	0.629	0.89
Spyridium bifidum	3	bio3 bio4 bio6 bio8 bio9 bio13 bio15 bio18	0.994	1
Spyridium bracteatum	3	bio2 bio3 bio6 bio8 bio9 bio11 bio13 bio15 bio18	0.999	1
Spyridium burragorang	6	bio2 bio3 bio6 bio8 bio9 bio14 bio15 bio18 bio19	0.791	0.89
Spyridium buxifolium	14	bio2 bio3 bio4 bio8 bio9 bio11 bio15 bio18 bio19	0.612	0.93
Spyridium cinereum	7	bio2 bio3 bio8 bio9 bio11 bio15 bio18 bio19	0.488	0.76
Spyridium coactilifolium	4	bio2 bio3 bio6 bio8 bio9 bio15 bio18 bio19	0.21	0.87
Spyridium coalitum	3	bio2 bio3 bio6 bio8 bio9 bio10 bio11 bio13 bio15 bio18	0.998	0.99
Spyridium cordatum	16	bio1 bio2 bio3 bio6 bio8 bio9 bio11 bio12 bio14 bio15 bio18	0.357	0.93
Spyridium daltonii	3	bio1 bio3 bio4 bio6 bio8 bio9 bio15 bio18 bio19	0.632	0.5
Spyridium Dingo Creek	2	NA	NA	Range estimated from three points or less.
Spyridium Dwarf	32	bio2 bio3 bio4 bio6 bio8 bio9 bio15 bio18 bio19	0.502	0.99
Spyridium eriocephalum	32	bio3 bio4 bio6 bio8 bio9 bio15 bio18 bio19	0.382	0.85
Spyridium erymnocladum	3	bio3 bio4 bio6 bio8 bio9 bio15 bio18 bio19	0.632	0.5
Spyridium fontis-woodii	3	bio2 bio3 bio6 bio8 bio9 bio15 bio18 bio19	0.632	0.5
Spyridium furculentum	3	bio2 bio3 bio6 bio8 bio9 bio15 bio18 bio19	0.632	0.5
Spyridium glabrisepalum	3	bio2 bio3 bio6 bio8 bio9 bio10 bio11 bio13 bio15 bio18	0.98	1
Spyridium glaucum	3	bio1 bio2 bio3 bio6 bio8 bio9 bio11 bio14 bio18 bio19	0.632	0.5
Spyridium globulosum	61	bio2 bio3 bio6 bio8 bio9 bio11 bio12 bio14 bio15 bio18	0.297	0.98
Spyridium gunnii	23	bio1 bio3 bio5 bio6 bio8 bio9 bio15 bio18	0.526	0.89
Spyridium halmaturinum	16	bio2 bio3 bio4 bio6 bio8 bio9 bio15 bio18 bio19	0.455	0.97
Spyridium Jerdacuttup	11	bio1 bio2 bio3 bio6 bio8 bio9 bio11 bio14 bio18 bio19	0.307	0.99
Spyridium latifolium	3	bio2 bio3 bio6 bio8 bio9 bio15 bio18 bio19	0.632	0.5
Spyridium lawrencei	6	bio1 bio3 bio5 bio6 bio8 bio9 bio15 bio18	0.524	0.9
Spyridium leucopogon	3	bio2 bio3 bio4 bio6 bio8 bio9 bio13 bio15 bio18	0.94	0.98
Spyridium majoranifolium	21	bio1 bio2 bio3 bio6 bio8 bio9 bio11 bio12 bio14 bio15 bio18	0.504	0.97
Spyridium microcephalum	36	bio1 bio2 bio3 bio6 bio8 bio9 bio11 bio12 bio14 bio15 bio18	0.462	0.97
Spyridium minutum	12	bio1 bio2 bio3 bio6 bio8 bio9 bio11 bio12 bio14 bio15 bio18	0.052	0.77
Spyridium mucronatum	23	bio1 bio2 bio3 bio6 bio8 bio9 bio11 bio12 bio14 bio15 bio18	0.606	0.97
Spyridium nitidum	29	bio2 bio3 bio4 bio6 bio8 bio9 bio15 bio18 bio19	0.502	0.99
Spyridium obcordatum	6	bio1 bio2 bio3 bio6 bio8 bio9 bio15 bio18 bio19	0.606	0.92
Spyridium obovatum	11	bio1 bio3 bio4 bio5 bio6 bio8 bio9 bio15 bio18	0.44	0.95
Spyridium parvifolium	101	bio3 bio4 bio6 bio8 bio9 bio15 bio18 bio19	0.365	0.92
Spyridium phlebophyllum	19	bio2 bio3 bio4 bio6 bio8 bio9 bio14 bio15 bio18 bio19	0.564	0.97
Spyridium phylicoides	34	bio3 bio4 bio6 bio8 bio9 bio15 bio18 bio19	0.335	0.99
Spyridium polycephalum	20	bio1 bio2 bio3 bio6 bio8 bio9 bio11 bio12 bio14 bio15 bio18	0.507	0.92
Spyridium ramosissimum	3	bio1 bio3 bio4 bio6 bio8 bio9 bio15 bio18 bio19	0.632	0.5
Spyridium RedDots	19	bio3 bio4 bio6 bio8 bio9 bio14 bio15 bio18 bio19	0.418	0.97
Spyridium scabridum	3	bio2 bio3 bio6 bio8 bio9 bio11 bio13 bio15 bio18	1	1
Spyridium scortechinii	42	bio2 bio3 bio6 bio8 bio9 bio15 bio18 bio19	0.364	0.96
Spyridium spathulatum	27	bio2 bio3 bio4 bio6 bio8 bio9 bio15 bio18 bio19	0.159	0.97
Spyridium stenophyllum	27	bio2 bio3 bio4 bio6 bio8 bio9 bio15 bio18 bio19	0.536	0.97
Spyridium subochreatum	43	bio3 bio4 bio6 bio8 bio9 bio15 bio18 bio19	0.313	0.9
Spyridium thymifolium	9	bio2 bio3 bio6 bio8 bio9 bio15 bio18 bio19	0.653	1
Spyridium tricolor	13	bio2 bio3 bio6 bio8 bio9 bio13 bio14 bio15 bio18	0.575	0.95
Spyridium ulicinum	9	bio1 bio3 bio4 bio5 bio6 bio8 bio9 bio15 bio18	0.09	0.7
Spyridium undulifolium	1	NA	NA	Range estimated from three points or less.
Spyridium vexilliferum	70	bio3 bio4 bio6 bio8 bio9 bio15 bio18 bio19	0.462	0.89
Spyridium waterhousei	6	bio2 bio3 bio6 bio8 bio9 bio10 bio11 bio13 bio15 bio18	0.307	1
Spyridium Wollar	3	bio2 bio3 bio4 bio8 bio9 bio11 bio15 bio18 bio19	0.632	0.5
Stenanthemum arens	3	bio3 bio4 bio6 bio8 bio9 bio14 bio15 bio18 bio19	0.632	0.5
Stenanthemum argenteum	6	bio1 bio2 bio3 bio8 bio9 bio14 bio15 bio18	0.757	0.98
Stenanthemum bilobum	1	NA	NA	Range estimated from three points or less.
Stenanthemum bremerense	6	bio2 bio3 bio6 bio8 bio9 bio11 bio12 bio14 bio15 bio18	0.094	0.93
Stenanthemum centrale	14	bio2 bio3 bio5 bio7 bio8 bio9 bio12 bio14 bio19	0.87	1
Stenanthemum complicatum	24	bio2 bio3 bio8 bio9 bio13 bio14 bio15 bio18 bio19	0.14	0.92
Stenanthemum coronatum	9	bio3 bio6 bio8 bio9 bio11 bio12 bio14 bio15 bio18	0.695	1
Stenanthemum cristatum	3	bio2 bio3 bio6 bio8 bio9 bio11 bio14 bio18 bio19	0.632	0.5
Stenanthemum divaricatum	12	bio2 bio3 bio7 bio8 bio9 bio13 bio14 bio18 bio19	0.625	0.99
Stenanthemum emarginatum	24	bio2 bio3 bio6 bio8 bio9 bio11 bio12 bio14 bio15 bio18	0.169	0.94
Stenanthemum humile	9	bio2 bio3 bio6 bio8 bio9 bio13 bio14 bio15 bio18	0.567	1
Stenanthemum intricatum	29	bio2 bio3 bio6 bio8 bio9 bio13 bio14 bio15 bio18	0.592	0.94
Stenanthemum leucophractum	102	bio2 bio3 bio4 bio6 bio8 bio9 bio14 bio15 bio18 bio19	0.502	0.94
Stenanthemum liberum	3	bio2 bio3 bio6 bio8 bio9 bio11 bio12 bio14 bio15 bio18	0.632	0.5
Stenanthemum limitatum	4	bio2 bio3 bio6 bio8 bio9 bio11 bio13 bio14 bio15 bio18	0.468	1
Stenanthemum mediale	13	bio2 bio3 bio6 bio8 bio9 bio13 bio14 bio18 bio19	0.615	0.93
Stenanthemum nanum	6	bio3 bio6 bio8 bio9 bio11 bio12 bio14 bio15 bio18	0.641	1
Stenanthemum newbeyi	4	bio2 bio3 bio6 bio8 bio9 bio14 bio15 bio18 bio19	0.201	0.98
Stenanthemum notiale	88	bio2 bio3 bio4 bio6 bio8 bio9 bio13 bio14 bio15 bio18 bio19	0.388	0.96
Stenanthemum patens	8	bio2 bio3 bio6 bio8 bio9 bio13 bio14 bio18 bio19	0.121	0.95
Stenanthemum petraeum	60	bio2 bio3 bio8 bio9 bio12 bio14 bio15 bio19	0.402	0.9
Stenanthemum pimeleoides	6	bio1 bio3 bio4 bio5 bio6 bio8 bio9 bio15 bio18	0.78	0.98
Stenanthemum poicilum	7	bio2 bio3 bio6 bio8 bio9 bio13 bio14 bio15 bio18	0.497	0.99
Stenanthemum pomaderroides	22	bio2 bio3 bio6 bio8 bio9 bio13 bio14 bio18	0.582	0.95
Stenanthemum pumilum	9	bio2 bio3 bio6 bio8 bio9 bio11 bio13 bio14 bio18	0.29	0.96
Stenanthemum radiatum	3	bio2 bio3 bio6 bio8 bio9 bio12 bio14 bio15 bio18	0.632	0.5
Stenanthemum reissekii	4	bio2 bio3 bio6 bio8 bio9 bio11 bio13 bio14 bio15 bio18	0.546	0.98
Stenanthemum stipulosum	36	bio2 bio3 bio6 bio8 bio9 bio11 bio12 bio14 bio15 bio18	0.448	0.95
Stenanthemum sublineare	8	bio2 bio3 bio6 bio8 bio9 bio11 bio12 bio14 bio15 bio18	0.361	0.96
Stenanthemum tridentatum	33	bio2 bio3 bio6 bio8 bio9 bio11 bio12 bio14 bio15 bio18	0.359	0.94
Stenanthemum yorkense	3	bio3 bio6 bio8 bio9 bio11 bio12 bio14 bio15 bio18	0.632	0.5
Trymalium angustifolium	19	bio2 bio3 bio6 bio8 bio9 bio11 bio13 bio14 bio15 bio18	0.559	0.98
Trymalium daltoni	1	NA	NA	Range estimated from three points or less.
Trymalium daphnifolium	36	bio2 bio3 bio6 bio8 bio9 bio11 bio12 bio14 bio15 bio18	0.258	0.94
Trymalium densiflorum	1	NA	NA	Range estimated from three points or less.
Trymalium elachophyllum	18	bio1 bio2 bio3 bio6 bio8 bio9 bio11 bio12 bio14 bio15 bio18	0.694	0.96
Trymalium ledifolium	49	bio2 bio3 bio6 bio8 bio9 bio14 bio15 bio18 bio19	0.271	0.93
Trymalium litorale	3	bio2 bio3 bio6 bio8 bio9 bio10 bio11 bio18 bio19	0.672	0.96
Trymalium monospermum	3	bio2 bio3 bio6 bio8 bio9 bio11 bio13 bio14 bio18	0.632	0.5
Trymalium myrtillus	55	bio2 bio3 bio6 bio8 bio9 bio11 bio12 bio14 bio15 bio18	0.396	0.98
Trymalium odoratissimum	38	bio2 bio3 bio6 bio8 bio9 bio14 bio15 bio18 bio19	0.493	0.98
Trymalium spatulatum	12	bio2 bio3 bio8 bio9 bio13 bio14 bio15 bio18 bio19	0.854	0.99
Trymalium urceolare	6	bio3 bio6 bio8 bio9 bio11 bio12 bio14 bio15 bio18	0.598	0.98
Trymalium venustum	6	bio2 bio3 bio6 bio8 bio9 bio11 bio18 bio19	0.029	0.83
Trymalium wayi	23	bio2 bio3 bio4 bio6 bio8 bio9 bio15 bio18 bio19	0.438	0.96
