# Supplementary material for: Polyploidy linked with species richness but not diversification rates or niche breadth in Australian Pomaderreae (Rhamnaceae)
Source: Ann Bot. 2024 Oct 23;135(3):531–48. doi: 10.1093/aob/mcae181 (PMC11920800; doi:10.1093/aob/mcae181)
Supplement: mcae181_suppl_Supplementary_Material [file mcae181_suppl_supplementary_material.zip › Table_S1-voucher-217t-ploidy.submit.xlsx]

## Sheet: Table.S1
order	taxa	species	Newly sequenced in this study	VALES	collector-code	Voucher	notes	ORDER Table S1	HYBCAP	old label (outdated)
1	Rham_106_Blackallia_nudiflora_JK_226_	Blackallia_nudiflora	No; see Nge et al. (2021) Mol. Phy. Evo.	Rham_106	JK 226	AD 213436		8	HC39
2	Rham_295_Cryptandra_alpina_FN_959_	Cryptandra_alpina	No; see Nge et al. (2023) Bot. J. Linn.	Rham_295	FN 959	HO 574963		88	HC69
3	Rham_262_Cryptandra_amara_typical_form_FN_894_	Cryptandra_amara	No; see Nge et al. (2023) Bot. J. Linn.	Rham_262	FN 894	NSW 977384		148	HC69
4	Rham_155_Cryptandra_apetala_var_apetala_FN_730_	Cryptandra_apetala	No; see Nge et al. (2023) Bot. J. Linn.	Rham_155	FN 730	PERTH 08198209		172	HC39
5	Rham_165_Cryptandra_arbutiflora_var_pygmaea_FN412_	Cryptandra_arbutiflora	No; see Nge et al. (2023) Bot. J. Linn.	Rham_165	FN 412	PERTH 07188617		158	HC39
6	Rham_151_Cryptandra_aridicola_FN_726_	Cryptandra_aridicola	No; see Nge et al. (2023) Bot. J. Linn.	Rham_151	FN 726	PERTH 08656924	In crypt, labelled as wilsonii*	182	HC39
7	Rham_263_Cryptandra_armata_FN_857_	Cryptandra_armata	No; see Nge et al. (2023) Bot. J. Linn.	Rham_263	FN 857	AQ 839469		69	HC69
8	Rham_157_Cryptandra_beverleyensis_FN_732_	Cryptandra_beverleyensis	No; see Nge et al. (2023) Bot. J. Linn.	Rham_157	FN 732	PERTH 05913837		155	HC39
9	Rham_299_Cryptandra_sp_Bundanoon_FN_961_	Cryptandra_Bundanoon	No; see Nge et al. (2023) Bot. J. Linn.	Rham_299	FN 961	AD 225923		23	HC69
10	Rham_292_Cryptandra_campanulata_FN_954_	Cryptandra_campanulata	No; see Nge et al. (2023) Bot. J. Linn.	Rham_292	FN 954	AD 186510		3	HC69
11	Rham_256_Cryptandra_amara_Canberra_long_leaves_FN_887_	Cryptandra_Canberra	No; see Nge et al. (2023) Bot. J. Linn.	Rham_256	FN 887	NSW 617948		137	HC69
12	Rham_264_Cryptandra_ciliata_FN_825_	Cryptandra_ciliata	No; see Nge et al. (2023) Bot. J. Linn.	Rham_264	FN 825	AQ 873291		70	HC69
13	Rham_126_Cryptandra_congesta_JK_403_	Cryptandra_congesta	No; see Nge et al. (2023) Bot. J. Linn.	Rham_126	JK 403	AD 213398		5	HC39
14	Rham_152_Cryptandra_connata_FN_727_	Cryptandra_connata	No; see Nge et al. (2023) Bot. J. Linn.	Rham_152	FN 727	PERTH 08429855		175	HC39
15	Rham_130_Cryptandra_crispula_FN_415_	Cryptandra_crispula	No; see Nge et al. (2021) Mol. Phy. Evo.	Rham_130	FN 415	PERTH 08414122		174	HC39
16	Rham_273_Cryptandra_debilis_FN_856_	Cryptandra_debilis	No; see Nge et al. (2023) Bot. J. Linn.	Rham_273	FN 856	AQ 837080		65	HC69
17	Rham_117_Cryptandra_dielsii_JK_291_	Cryptandra_dielsii	No; see Nge et al. (2023) Bot. J. Linn.	Rham_117	JK 291	AD 213468		16	HC39
18	Rham_149_Cryptandra_distigma_FN_724_	Cryptandra_distigma	No; see Nge et al. (2023) Bot. J. Linn.	Rham_149	FN 724	PERTH 07758995		164	HC39
19	Rham_265_Cryptandra_ericoides_FN_895_	Cryptandra_ericoides	No; see Nge et al. (2023) Bot. J. Linn.	Rham_265	FN 895	NSW 439346		133	HC69
20	Rham_294_Cryptandra_exilis_FN_958_	Cryptandra_exilis	No; see Nge et al. (2023) Bot. J. Linn.	Rham_294	FN 958	HO 522948		87	HC69
21	Rham_158_Cryptandra_exserta_FN_733_	Cryptandra_exserta	No; see Nge et al. (2023) Bot. J. Linn.	Rham_158	FN 733	PERTH 08568782		178	HC39
22	Rham_329_Cryptandra_filiformis_Forsayth_FN_968_	Cryptandra_filiformis	No; see Nge et al. (2023) Bot. J. Linn.	Rham_329	FN 968	AQ 717807		61	HC69
23	Rham_276_Cryptandra_gemmata_FN_872_	Cryptandra_gemmata	No; see Nge et al. (2023) Bot. J. Linn.	Rham_276	FN 872	NSW 840670		144	HC69
24	Rham_131_Cryptandra_glabriflora_FN_416_	Cryptandra_glabriflora	No; see Nge et al. (2021) Mol. Phy. Evo.	Rham_131	FN 416	PERTH 08858373		188	HC39
25	Rham_153_Cryptandra_imbricata_FN_728_	Cryptandra_imbricata	No; see Nge et al. (2023) Bot. J. Linn.	Rham_153	FN 728	PERTH 05329566		151	HC39
26	Rham_112_Cryptandra_inconspicua_JK_279_	Cryptandra_inconspicua	No; see Nge et al. (2023) Bot. J. Linn.	Rham_112	JK 279	AD 213459		12	HC39
27	Rham_159_Cryptandra_intonsa_FN_734_	Cryptandra_intonsa	No; see Nge et al. (2023) Bot. J. Linn.	Rham_159	FN 734	PERTH 05809002		153	HC39
28	Rham_128_Cryptandra_intratropica_FN_410_411_	Cryptandra_intratropica	No; see Nge et al. (2021) Mol. Phy. Evo.	Rham_128	FN 410	PERTH 08685487		183	HC39
29	Rham_266_Cryptandra_lanosiflora_FN_896_	Cryptandra_lanosiflora	No; see Nge et al. (2023) Bot. J. Linn.	Rham_266	FN 896	NSW 836766		143	HC69
30	Rham_174_Cryptandra_leucopogon_FN_696_	Cryptandra_leucopogon	No; see Nge et al. (2023) Bot. J. Linn.	Rham_174	FN 696	AD284775		55	HC39
31	Rham_267_Cryptandra_longistaminea_FN_855_	Cryptandra_longistaminea	No; see Nge et al. (2023) Bot. J. Linn.	Rham_267	FN 855	AQ 838587		67	HC69
32	Rham_291_Cryptandra_magniflora_FN_953_	Cryptandra_magniflora	No; see Nge et al. (2023) Bot. J. Linn.	Rham_291	FN 953	AD 99241267		31	HC69
33	Rham_115_Cryptandra_micrantha_JK_287_	Cryptandra_micrantha	No; see Nge et al. (2023) Bot. J. Linn.	Rham_115	JK 287	AD 213465		14	HC39
34	Rham_123_Cryptandra_minutifolia_subsp_minutifolia_JK_360_	Cryptandra_minutifolia	No; see Nge et al. (2023) Bot. J. Linn.	Rham_123	JK 360	AD 213496		18	HC39
35	Rham_132_Cryptandra_monticola_FN_417_	Cryptandra_monticola	No; see Nge et al. (2021) Mol. Phy. Evo.	Rham_132	FN 417	PERTH 07197675		159	HC39
36	Rham_381_Cryptandra_sp_Mukinbudin_FN_1241_	Cryptandra_Mukinbudin	No; see Nge et al. (2023) Bot. J. Linn.	Rham_381	FN 1241	PERTH08637008		191	HC70
37	Rham_175_Cryptandra_multispina_JK_255_	Cryptandra_multispina	No; see Nge et al. (2023) Bot. J. Linn.	Rham_175	JK 255	AD 213445		10	HC39
38	Rham_133_Cryptandra_mutila_FN_418_	Cryptandra_mutila	No; see Nge et al. (2021) Mol. Phy. Evo.	Rham_133	FN 418	PERTH 05789354		152	HC39
39	Rham_190_Cryptandra_myriantha_FN810_aa_	Cryptandra_myriantha	No; see Nge et al. (2023) Bot. J. Linn.	Rham_190	FN810 aa	AD 99648224		32	HC86
40	Rham_109_Cryptandra_myriantha_JK_248_	Cryptandra_myriantha	No; see Nge et al. (2023) Bot. J. Linn.	Rham_109	JK 248	AD 213443		9	HC39
41	Rham_160_Cryptandra_nola_FN_735_	Cryptandra_nola	No; see Nge et al. (2023) Bot. J. Linn.	Rham_160	FN 735	PERTH 08591261		180	HC39
42	Rham_113_Cryptandra_nutans_JK_280_	Cryptandra_nutans	No; see Nge et al. (2023) Bot. J. Linn.	Rham_113	JK 280	AD 213460		13	HC39
43	Rham_644_Cryptandra_orbicularis_FN_1267_	Cryptandra_orbicularis	No; see Nge et al. (2023) Bot. J. Linn.	Rham_644	FN 1267	AQ 670728		60	HC73
44	Rham_161_Cryptandra_pendula_FN_736_	Cryptandra_pendula	No; see Nge et al. (2023) Bot. J. Linn.	Rham_161	FN 736	PERTH 08157898		170	HC39
45	Rham_274_Cryptandra_pogonoloba_subsp_pogonoloba_FN_854_	Cryptandra_pogonoloba	No; see Nge et al. (2023) Bot. J. Linn.	Rham_274	FN 854	AQ 835819		64	HC69
46	Rham_269_Cryptandra_propinqua_subsp_propinqua_FN_821_	Cryptandra_propinqua	No; see Nge et al. (2023) Bot. J. Linn.	Rham_269	FN 821	AQ 914852		73	HC69
47	Rham_100_Cryptandra_pungens_JK_175_	Cryptandra_pungens	No; see Nge et al. (2023) Bot. J. Linn.	Rham_100	JK 175	AD 213408		6	HC39
48	Rham_176_Cryptandra_recurva_JK_368_	Cryptandra_recurva	No; see Nge et al. (2023) Bot. J. Linn.	Rham_176	JK 368	AD 213499		19	HC39
49	Rham_260_Cryptandra_aff_Amara_Russell_FN_891_	Cryptandra_Russell	No; see Nge et al. (2023) Bot. J. Linn.	Rham_260	FN 891	R.L.Barrett et al. RLB 9116 (NSW)		192	HC69
50	Rham_188_Cryptandra_sp_Recurved_apex_JK_679_	Cryptandra_sabulicola	No; see Nge et al. (2023) Bot. J. Linn.	Rham_188	JK 679	AD 283703		27	HC39
51	Rham_163_Cryptandra_scoparia_FN_738_	Cryptandra_scoparia	No; see Nge et al. (2023) Bot. J. Linn.	Rham_163	FN 738	PERTH 07345763		161	HC39
52	Cryptandra_setifera_BS838_169	Cryptandra_setifera	No; see Nge et al. (2023) Bot. J. Linn.	NA	BS838 169	AD 261706		26	HC39	Rham_185_Cryptandra_sp_Hiltaba_BS838_169
53	Rham_327_Cryptandra_speciosa_subsp_speciosa_Dangar_Falls_Armidale_FN_966_	Cryptandra_speciosa	No; see Nge et al. (2023) Bot. J. Linn.	Rham_327	FN 966	AD 220578		22	HC69
54	Rham_271_Cryptandra_spinescens_FN_897_	Cryptandra_spinescens	No; see Nge et al. (2023) Bot. J. Linn.	Rham_271	FN 897	NSW 578353		136	HC69
55	Cryptandra_spyridioides_FN_729	Cryptandra_spyridioides	No; see Nge et al. (2023) Bot. J. Linn.	NA	FN 729	PERTH 08275882		173	HC39	Rham_154_Cryptandra_polyclada_subsp_aequabilis_FN_729
56	Rham_164_Cryptandra_spyridioides_FN_739_	Cryptandra_spyridioides	No; see Nge et al. (2023) Bot. J. Linn.	Rham_164	FN 739	PERTH 08603936		181	HC39
57	Rham_116_Cryptandra_stellulata_JK_289_	Cryptandra_stellulata	No; see Nge et al. (2023) Bot. J. Linn.	Rham_116	JK 289	AD 213467		15	HC39
58	Cryptandra_subtilis_FN_1242	Cryptandra_subtilis	No; see Nge et al. (2023) Bot. J. Linn.	NA	FN 1242	PERTH 08945902 or 5802		190	HC70	Rham_382_Cryptandra_sp_Cowcowing_JK_Perth_2019_Destructive_sampilng_FN_1242
59	Rham_341_Cryptandra_tomentosa_spiny_NW_of_Kimba_Eyre_FN_976_	Cryptandra_tomentosa	No; see Nge et al. (2023) Bot. J. Linn.	Rham_341	FN 976	AD 98201126		30	HC69
60	Rham_183_Cryptandra_tomentosa_typical_JK_746_	Cryptandra_tomentosa	No; see Nge et al. (2023) Bot. J. Linn.	Rham_183	JK 746	AD 283749		28	HC39
61	Rham_277_Cryptandra_triplex_FN_871_	Cryptandra_triplex	No; see Nge et al. (2023) Bot. J. Linn.	Rham_277	FN 871	NSW 624340		138	HC69
62	Rham_122_Cryptandra_wilsonii_JK_354_	Cryptandra_wilsonii	No; see Nge et al. (2023) Bot. J. Linn.	Rham_122	JK 354	AD 213495		17	HC39
63	Rham_180_Papistylus_grandiflorus_JK_275_	Papistylus_grandiflorus	No; see Nge et al. (2021) Mol. Phy. Evo.	Rham_180	JK 275	AD 213456		11	HC39
64	Rham_147_Polianthion_biloculare_FN_722_	Polianthion_biloculare	No; see Nge et al. (2021) Mol. Phy. Evo.	Rham_147	FN 722	PERTH 08726108		184	HC39
65	Rham_148_Polianthion_collinum_FN_723_	Polianthion_collinum	No; see Nge et al. (2021) Mol. Phy. Evo.	Rham_148	FN 723	PERTH 07341539		160	HC39
66	Rham_278_Polianthion_minutiflorum_FN_833_	Polianthion_minutiflorum	Yes	Rham_278	FN 833	AQ 876350		71	HC69
67	Rham_101_Polianthion_wichurae_JK_182_	Polianthion_wichurae	No; see Nge et al. (2023) Bot. J. Linn.	Rham_101	JK 182	AD 213411		7	HC39
68	Rham_001_Pomaderris_adnata_FN_455_	Pomaderris_adnata	No; see Nge et al. (2021) Mol. Phy. Evo.	Rham_001	FN 455	MEL 2369173		98	HC40
69	Rham_221_Pomaderris_amoena_FN_922_	Pomaderris_amoena	No; see Nge et al. (2021) Mol. Phy. Evo.	Rham_221	FN 922	AK 360833		59	HC42
70	Rham_003_Pomaderris_andromedifolia_subsp_andromedifolia_FN_392_	Pomaderris_andromedifolia	No; see Nge et al. (2021) Mol. Phy. Evo.	Rham_003	FN 392	to be vouchered		194	HC40
71	Rham_04_2_Pomaderris_angustifolia_FN_372_	Pomaderris_angustifolia	No; see Nge et al. (2021) Mol. Phy. Evo.	Rham_004	FN 372	to be vouchered		196	HC42
72	Rham_06_2_Pomaderris_apetala_FN_361_	Pomaderris_apetala	No; see Nge et al. (2021) Mol. Phy. Evo.	Rham_006	FN 361	AD284750		44	HC42
73	Rham_199_Pomaderris_argyrophylla_FN_829_	Pomaderris_argyrophylla	No; see Nge et al. (2021) Mol. Phy. Evo.	Rham_199	FN 829	AQ 826240		63	HC42
74	Rham_08_2_Pomaderris_aspera_FN_386_	Pomaderris_aspera	No; see Nge et al. (2021) Mol. Phy. Evo.	Rham_008	FN 386	AD284762		46	HC42
75	Rham_011_Pomaderris_aurea_FN_443_	Pomaderris_aurea	No; see Nge et al. (2021) Mol. Phy. Evo.	Rham_011	FN 443	to be vouchered		197	HC40
76	Rham_012_Pomaderris_betulina_subsp_betulina_FN_448_	Pomaderris_betulina	No; see Nge et al. (2021) Mol. Phy. Evo.	Rham_012	FN 448	to be vouchered		198	HC40
77	Rham_014_Pomaderris_bodalla_CANB_J_McAuliffe_1955_	Pomaderris_bodalla	No; see Nge et al. (2021) Mol. Phy. Evo.	Rham_014		from ANBG living collections		75	HC40
78	Rham_16_2_Pomaderris_brevifolia_FN_294_	Pomaderris_brevifolia	No; see Nge et al. (2021) Mol. Phy. Evo.	Rham_016	FN 294	AD279939		37	HC42
79	Rham_22_2_Pomaderris_briagolensis_FN_452_	Pomaderris_briagolensis	No; see Nge et al. (2021) Mol. Phy. Evo.	Rham_022	FN 452	to be vouchered		199	HC42
80	Rham_017_Pomaderris_brogoensis_CANB_8702729_or_8702731_	Pomaderris_brogoensis	No; see Nge et al. (2021) Mol. Phy. Evo.	Rham_017	CANB 8702729	from ANBG living collections		76	HC40
81	Rham_018_Pomaderris_brunnea_CANB_JL_Percival_120_	Pomaderris_brunnea	No; see Nge et al. (2021) Mol. Phy. Evo.	Rham_018	Percival 120	from ANBG living collections		77	HC40
82	Rham_019_Pomaderris_buchanensis_FN_451_	Pomaderris_buchanensis	No; see Nge et al. (2021) Mol. Phy. Evo.	Rham_019	FN 451	to be vouchered		200	HC40
83	Rham_202_Pomaderris_canescens_FN_832_	Pomaderris_canescens	No; see Nge et al. (2021) Mol. Phy. Evo.	Rham_202	FN 832	AQ 915833		74	HC42
84	Rham_020_Pomaderris_cinerea_CANB_J_McAuliffe_1767_	Pomaderris_cinerea	No; see Nge et al. (2021) Mol. Phy. Evo.	Rham_020	McAuliffe 1767	from ANBG living collections		78	HC40
85	Rham_201_Pomaderris_clivicola_FN_831_	Pomaderris_clivicola	No; see Nge et al. (2021) Mol. Phy. Evo.	Rham_201	FN 831	AQ 756302		62	HC42
86	Rham_021_Pomaderris_cocoparrana_FN_445_	Pomaderris_cocoparrana	No; see Nge et al. (2021) Mol. Phy. Evo.	Rham_021	FN 445	to be vouchered		201	HC40
87	Rham_203_Pomaderris_coomingalensis_FN_858_	Pomaderris_coomingalensis	No; see Nge et al. (2021) Mol. Phy. Evo.	Rham_203	FN 858	AQ 838373		66	HC42
88	Rham_022_Pomaderris_costata_FN_435_	Pomaderris_costata	No; see Nge et al. (2021) Mol. Phy. Evo.	Rham_022	FN 435	to be vouchered		202	HC40
89	Rham_023_Pomaderris_cotoneaster_CANB_J_McAuliffe_1805_	Pomaderris_cotoneaster	No; see Nge et al. (2021) Mol. Phy. Evo.	Rham_023	McAuliffe 1805	from ANBG living collections		79	HC40
90	Rham_204_Pomaderris_crassifolia_FN_859_	Pomaderris_crassifolia	No; see Nge et al. (2021) Mol. Phy. Evo.	Rham_204	FN 859	AQ 839237		68	HC42
91	Rham_024_Pomaderris_delicata_CANB_J_McAuliffe_1966_	Pomaderris_delicata	No; see Nge et al. (2021) Mol. Phy. Evo.	Rham_024	McAuliffe 1966	from ANBG living collections		80	HC40
92	Rham_026_Pomaderris_discolor_FN_376_	Pomaderris_discolor	No; see Nge et al. (2021) Mol. Phy. Evo.	Rham_026	FN 376	to be vouchered		203	HC40
93	Rham_027_Pomaderris_elachophylla_FN_467_	Pomaderris_elachophylla	No; see Nge et al. (2021) Mol. Phy. Evo.	Rham_027	FN 467	MEL 2379943		99	HC40
94	Rham_030_Pomaderris_elliptica_subsp_ellitpica_FN_440_	Pomaderris_elliptica	No; see Nge et al. (2021) Mol. Phy. Evo.	Rham_030	FN 440	to be vouchered		204	HC40
95	Rham_083_Pomaderris_eriocephala_FN_383_	Pomaderris_eriocephala	No; see Nge et al. (2021) Mol. Phy. Evo.	Rham_083	FN 383	AD284760		45	HC40
96	Rham_210_Pomaderris_ferruginea_FN_865_	Pomaderris_ferruginea	No; see Nge et al. (2021) Mol. Phy. Evo.	Rham_210	FN 865	NSW 908147		145	HC42
97	Rham_099_Pomaderris_flabellaris_FN_780_	Pomaderris_flabellaris	No; see Nge et al. (2021) Mol. Phy. Evo.	Rham_099	FN 780	AD284821		56	HC39
98	Rham_036_Pomaderris_forrestiana_CC_544_	Pomaderris_forrestiana	No; see Nge et al. (2021) Mol. Phy. Evo.	Rham_036	CC 544	from Cat Clowes Melbourne Uni		84	HC40
99	Rham_230_Pomaderris_gilmourii_FN_869_	Pomaderris_gilmourii	No; see Nge et al. (2021) Mol. Phy. Evo.	Rham_230	FN 869	NSW 924071		146	HC42
100	Rham_038_Pomaderris_grandis_FN_344_	Pomaderris_grandis	No; see Nge et al. (2021) Mol. Phy. Evo.	Rham_038	FN 344	PERTH 07757441		163	HC40
101	Rham_039_Pomaderris_graniticola_FN_465_	Pomaderris_graniticola	No; see Nge et al. (2021) Mol. Phy. Evo.	Rham_039	FN 465	MEL 2150341		92	HC40
102	Rham_252_Pomaderris_halmaturina_subsp_halmaturina_FN_950_	Pomaderris_halmaturina	No; see Nge et al. (2021) Mol. Phy. Evo.	Rham_252	FN 950	AD 155887		1	HC42
103	Rham_040_Pomaderris_hamiltonii_FN_456_	Pomaderris_hamiltonii	No; see Nge et al. (2021) Mol. Phy. Evo.	Rham_040	FN 456	MEL 2036073		90	HC40
104	Rham_042_Pomaderris_helianthemifolia_subsp_helianthemifolia_FN_441_	Pomaderris_helianthemifolia	No; see Nge et al. (2021) Mol. Phy. Evo.	Rham_042	FN 441	to be vouchered		205	HC40
105	Rham_211_Pomaderris_intermedia_FN_866_	Pomaderris_intermedia	No; see Nge et al. (2021) Mol. Phy. Evo.	Rham_211	FN 866	NSW 993031		149	HC42
106	Rham_045_Pomaderris_kumeraho_FN_468_	Pomaderris_kumeraho	No; see Nge et al. (2021) Mol. Phy. Evo.	Rham_045	FN 468	MEL 2036069		89	HC40
107	Rham_212_Pomaderris_lanigera_FN_867a_	Pomaderris_lanigera	No; see Nge et al. (2021) Mol. Phy. Evo.	Rham_212	FN 867a	NSW 496446		135	HC42
108	Rham_047_Pomaderris_ledifolia_FN_464_	Pomaderris_ledifolia	No; see Nge et al. (2021) Mol. Phy. Evo.	Rham_047	FN 464	MEL 2357374		96	HC40
109	Rham_214_Pomaderris_ligustrina_subsp_ligustrina_FN_868_	Pomaderris_ligustrina	No; see Nge et al. (2021) Mol. Phy. Evo.	Rham_214	FN 868	NSW 467331		134	HC42
110	Rham_049_Pomaderris_mediora_FN_463_	Pomaderris_mediora	No; see Nge et al. (2021) Mol. Phy. Evo.	Rham_049	FN 463	MEL 2365573		97	HC40
111	Rham_050_Pomaderris_myrtilloides_FN_279_	Pomaderris_myrtilloides	No; see Nge et al. (2021) Mol. Phy. Evo.	Rham_050	FN 279	AD279946		40	HC40
112	Rham_216_Pomaderris_nitidula_NGW_7757_	Pomaderris_nitidula	No; see Nge et al. (2021) Mol. Phy. Evo.	Rham_216	NGW 7757	to be vouchered		206	HC42
113	Rham_051_Pomaderris_obcordata_CANB_631012_	Pomaderris_obcordata	No; see Nge et al. (2021) Mol. Phy. Evo.	Rham_051	CANB 631012	see voucher reference in CANB		193	HC40
114	Rham_052_Pomaderris_oblongifolia_FN_439_	Pomaderris_oblongifolia	No; see Nge et al. (2021) Mol. Phy. Evo.	Rham_052	FN 439	to be vouchered		207	HC40
115	Rham_053_Pomaderris_oraria_subsp_calcicola_FN_442_	Pomaderris_oraria	No; see Nge et al. (2021) Mol. Phy. Evo.	Rham_053	FN 442	to be vouchered		208	HC40
116	Rham_055_Pomaderris_pallida_CANB_ML_Henery_44_	Pomaderris_pallida	No; see Nge et al. (2021) Mol. Phy. Evo.	Rham_055	CANB	from ANBG living collections		81	HC40
117	Rham_058_Pomaderris_paniculosa_subsp_paniculosa_FN_396_	Pomaderris_paniculosa	No; see Nge et al. (2021) Mol. Phy. Evo.	Rham_058	FN 396	AD284765		47	HC40
118	Rham_059_Pomaderris_parrisiae_FN_385_	Pomaderris_parrisiae	No; see Nge et al. (2021) Mol. Phy. Evo.	Rham_059	FN 385	to be vouchered		209	HC40
119	Rham_060_Pomaderris_pauciflora_FN_462_	Pomaderris_pauciflora	No; see Nge et al. (2021) Mol. Phy. Evo.	Rham_060	FN 462	MEL 2385078		100	HC40
120	Rham_061_Pomaderris_phylicifolia_subsp_ericoides_smaller_leaves_more_revolute_margins_etc_FN_390_	Pomaderris_phylicifolia	No; see Nge et al. (2021) Mol. Phy. Evo.	Rham_061	FN 390	to be vouchered		195	HC40
121	Rham_215_Pomaderris_pilifera_FN_870_	Pomaderris_pilifera	No; see Nge et al. (2021) Mol. Phy. Evo.	Rham_215	FN 870	NSW 929775		147	HC42
122	Rham_63_2_Pomaderris_precaria_FN_461_	Pomaderris_precaria	No; see Nge et al. (2021) Mol. Phy. Evo.	Rham_063	FN 461	MEL 2330228		94	HC42
123	Rham_64_2_Pomaderris_prunifolia_var_prunifolia_FN_366_	Pomaderris_prunifolia	No; see Nge et al. (2021) Mol. Phy. Evo.	Rham_2	FN 366	to be vouchered		210	HC42
124	Rham_066_Pomaderris_queenslandica_FN_460_	Pomaderris_queenslandica	No; see Nge et al. (2021) Mol. Phy. Evo.	Rham_066	FN 460	MEL 2407248		101	HC40
125	Rham_067_Pomaderris_racemosa_FN_360_	Pomaderris_racemosa	No; see Nge et al. (2021) Mol. Phy. Evo.	Rham_067	FN 360	to be vouchered		211	HC40
126	Rham_069_Pomaderris_reperta_FN_447_	Pomaderris_reperta	No; see Nge et al. (2021) Mol. Phy. Evo.	Rham_069	FN 447	to be vouchered		212	HC40
127	Rham_70_2_Pomaderris_rotundifolia_CC_541_	Pomaderris_rotundifolia	No; see Nge et al. (2021) Mol. Phy. Evo.	Rham_070	CC 541	from Cat Clowes Melbourne Uni		85	HC42
128	Rham_219_Pomaderris_rugosa_FN_920_	Pomaderris_rugosa	No; see Nge et al. (2021) Mol. Phy. Evo.	Rham_219	FN 920	AK 297571		58	HC42
129	Rham_72_2_Pomaderris_sericea_FN_459_	Pomaderris_sericea	No; see Nge et al. (2021) Mol. Phy. Evo.	Rham_072	FN 459	MEL 2113669		91	HC42
130	Rham_73_2_Pomaderris_subcapitata_FN_453_	Pomaderris_subcapitata	No; see Nge et al. (2021) Mol. Phy. Evo.	Rham_073	FN 453	to be vouchered		213	HC42
131	Rham_74_2_Pomaderris_subplicata_FN_444_	Pomaderris_subplicata	No; see Nge et al. (2021) Mol. Phy. Evo.	Rham_074	FN 444	to be vouchered		214	HC42
132	Rham_075_Pomaderris_tropica_FN_458_	Pomaderris_tropica	No; see Nge et al. (2021) Mol. Phy. Evo.	Rham_075	FN 458	MEL 2339497		95	HC40
133	Rham_076_Pomaderris_vaccinifolia_CC_378_	Pomaderris_vaccinifolia	No; see Nge et al. (2021) Mol. Phy. Evo.	Rham_076	CC 378	from Cat Clowes Melbourne Uni		86	HC40
134	Rham_77_2_Pomaderris_vellea_FN_457_	Pomaderris_vellea	No; see Nge et al. (2021) Mol. Phy. Evo.	Rham_077	FN 457	MEL 2172168		93	HC42
135	Rham_78_2_Pomaderris_velutina_CANB_J_McAuliffe_1754_	Pomaderris_velutina	No; see Nge et al. (2021) Mol. Phy. Evo.	Rham_078	CANB S	from ANBG living collections		82	HC42
136	Rham_79_2_Pomaderris_virgata_FN_432_	Pomaderris_virgata	No; see Nge et al. (2021) Mol. Phy. Evo.	Rham_079	FN 432	to be vouchered		215	HC42
137	Rham_80_2_Pomaderris_walshii_CANB_S_Pedessen_1407_	Pomaderris_walshii	No; see Nge et al. (2021) Mol. Phy. Evo.	Rham_2	CANB S	from ANBG living collections		83	HC42
138	Rham_178_Serichonus_gracilipes_JK_262_	Serichonus_gracilipes	No; see Nge et al. (2021) Mol. Phy. Evo.	Rham_178	JK 262	AD 219564		21	HC39
139	Rham_179_Siegfriedia_darwinioides_JK_390_393_	Siegfriedia_darwinioides	No; see Nge et al. (2021) Mol. Phy. Evo.	Rham_179	JK 390	AD 213387		4	HC39
140	Rham_661_Spyridium_bifidum_subsp_wanillae_MELUD122295a_RMF374_	Spyridium_bifidum	yes	Rham_661	MEL	MELUD122295a		121	HC73
141	Rham_683_Spyridium_bracteatum_MELUD122271a_CC556_aa_	Spyridium_bracteatum	yes	Rham_683	MEL	to be vouchered		124	HC86
142	Rham_287_Spyridium_buragorang_FN_880_	Spyridium_burragorang	yes	Rham_287	FN 880	NSW 999110		150	HC69
143	Rham_286_Spyridium_buxifolium_FN_879_	Spyridium_buxifolium	No; see Nge et al. (2023) Bot. J. Linn.	Rham_286	FN 879	NSW 732496		140	HC69
144	Rham_282_Spyridium_cinereum_FN_875_	Spyridium_cinereum	yes	Rham_282	FN 875	NSW 832903		142	HC69
145	Rham_665_Spyridium_coactilifolium_MELUD117633a_CC322_	Spyridium_coactilifolium	yes	Rham_665	MEL	MELUD117633a		105	HC73
146	Rham_666_Spyridium_coalitum_MELUD122269a_CC554_	Spyridium_coalitum	yes	Rham_666	MEL	MELUD122269a		118	HC73
147	Rham_349_Spyridium_cordatum_JK_370_aa_	Spyridium_cordatum	yes	Rham_349	JK 370	AD213501		125	HC86
148	Rham_726_Spyridium_daphnifolium_CC561_	Spyridium_daphnifolium	yes	Rham_726	CC561	MELUD122275a	mislabelled as spathulatum in original	119	HC77
149	Rham_667_Spyridium_eriocephalum_var_glabrisepalum_MELUD122266a_CC551_	Spyridium_eriocephalum	yes	Rham_667	MEL	MELUD122266a		116	HC73
150	Rham_668_Spyridium_fontis_woodii_MELUD122277a_CC563_	Spyridium_fontis-woodii	yes	Rham_668	MEL	MELUD122277a		120	HC73
151	Rham_669_Spyridium_furculentum_MELUD122313a_MJB2558_	Spyridium_furculentum	yes	Rham_669	MEL	MELUD122313a		123	HC73
152	Rham_670_Spyridium_glaucum_MELUD117705a_CC534_	Spyridium_glaucum	yes	Rham_670	MEL	MELUD117705a		112	HC73
153	Rham_350_Spyridium_globulosum_JK_396_aa_	Spyridium_globulosum	yes	Rham_350	JK 396	AD213390		126	HC86
154	Rham_671_Spyridium_gunnii_MELUD122305a_WAP12_	Spyridium_gunnii	yes	Rham_671	MEL	MELUD122305a		122	HC73
155	Rham_682_Spyridium_sp_Jerdacuttup_MELUD117704a_CC533_	Spyridium_Jerdacuttup	yes	Rham_682	MEL	MELUD117704a		111	HC73
156	Rham_356_Spyridium_latifolium_JK_653_aa_	Spyridium_latifolium	yes	Rham_356	JK 653	AD283669		127	HC86
157	Rham_672_Spyridium_lawrencei_MELUD117616a_CC237_	Spyridium_lawrencei	yes	Rham_672	MEL	MELUD117616a		103	HC73
158	Rham_673_Spyridium_majoranifolium_MELUD117709a_CC538_	Spyridium_majoranifolium	yes	Rham_673	MEL	MELUD117709a		114	HC73
159	Rham_674_Spyridium_microcephalum_MELUD117698a_CC527_	Spyridium_microcephalum	yes	Rham_674	MEL	MELUD117698a		110	HC73
160	Rham_675_Spyridium_minutum_MELUD117713a_CC542_	Spyridium_minutum	yes	Rham_675	MEL	MELUD117713a		115	HC73
161	Rham_351_Spyridium_mucronatum_subsp_mucronatum_JK_367_aa_	Spyridium_mucronatum	yes	Rham_351	JK 367	AD213498		128	HC86
162	Rham_676_Spyridium_obcordatum_MELUD117626a_CC284_	Spyridium_obcordatum	yes	Rham_676	MEL	MELUD117626a		104	HC73
163	Rham_677_Spyridium_obovatum_var_velutinum_MELUD117615a_CC236_	Spyridium_obovatum	yes	Rham_677	MEL	MELUD117615a		102	HC73
164	Rham_678_Spyridium_oligocephalum_MELUD117707a_CC536_	Spyridium_oligocephalum	yes	Rham_678	MEL	MELUD117707a		113	HC73
165	Rham_679_Spyridium_polycephalum_MELUD117696a_CC525_	Spyridium_polycephalum	yes	Rham_679	MEL	MELUD117696a		109	HC73
166	Rham_352_Spyridium_riparium_JK_400_aa_	Spyridium_riparium	yes	Rham_352	JK 400	AD213401		129	HC86
167	Rham_680_Spyridium_scabridum_MELUD122268a_CC553_	Spyridium_scabridum	yes	Rham_680	MEL	MELUD122268a		117	HC73
168	Rham_283_Spyridium_scortechinii_typical_form_FN_876_	Spyridium_scortechinii	yes	Rham_283	FN 876	NSW 744762		141	HC69
169	Rham_725_Spyridium_spadiceum_CC520_aa_	Spyridium_spadiceum	yes	Rham_725	CC520 aa	MELUD117691a		108	HC86
170	Rham_732_Spyridium_stenophyllum_subsp_stenophyllum_JK_561_aa_	Spyridium_stenophyllum	yes	Rham_732	JK 561	MELUD117636a		106	HC86
171	Rham_231_Spyridium_subochreatum_FN_203_4_SA__	Spyridium_subochreatum	No; see Nge et al. (2021) Mol. Phy. Evo.	Rham_231	FN 203	AD 284840		29	HC42
172	Rham_728_Spyridium_subochreatum__CC372_	Spyridium_subochreatum	yes	Rham_728	CC372	MELUD117644a		107	HC77
173	Rham_364_Spyridium_tricolor_FN_1223_aa_	Spyridium_tricolor	yes	Rham_364	FN 1223	AD 233004		24	HC86
174	Rham_365_Spyridium_ulicinum_MW_1636_	Spyridium_ulicinum	yes	Rham_365	MW 1636	HO572805		130	HC70
175	Rham_288_Spyridium_undulifolium_FN_881_	Spyridium_undulifolium	yes	Rham_288	FN 881	NSW 731409		139	HC69
176	Rham_366_Spyridium_vexilliferum_JK_553_	Spyridium_vexilliferum	yes	Rham_366	JK 553	AD259694		131	HC70
177	Rham_367_Spyridium_waterhousei_FN_1192_	Spyridium_waterhousei	yes	Rham_367	FN 1192	AD285212		57	HC70
178	Rham_279_Stenanthemum_argenteum_FN_827_	Stenanthemum_argenteum	yes	Rham_279	FN 827	AQ 880080		72	HC69
179	Rham_134_Stenanthemum_bremerense_FN_709_	Stenanthemum_bremerense	No; see Nge et al. (2021) Mol. Phy. Evo.	Rham_134	FN 709	PERTH 08800979		187	HC39
180	Rham_405_Stenanthemum_centrale__FN_1240_	Stenanthemum_centrale	No; see Nge et al. (2023) Bot. J. Linn.	Rham_405	FN 1240	AD 259517		25	HC70
181	Rham_110_Stenanthemum_complicatum_JK_267_	Stenanthemum_complicatum	No; see Nge et al. (2021) Mol. Phy. Evo.	Rham_110	JK 267	AD213450		36	HC39
182	Rham_170_Stenanthemum_coronatum_FN_632_	Stenanthemum_coronatum	No; see Nge et al. (2021) Mol. Phy. Evo.	Rham_170	FN 632	AD284772		52	HC39
183	Rham_135_Stenanthemum_divaricatum_FN_710_	Stenanthemum_divaricatum	No; see Nge et al. (2021) Mol. Phy. Evo.	Rham_135	FN 710	PERTH 06101518		156	HC39
184	Rham_172_Stenanthemum_emarginatum_FN_636_	Stenanthemum_emarginatum	No; see Nge et al. (2021) Mol. Phy. Evo.	Rham_172	FN 636	AD284773		53	HC39
185	Rham_166_Stenanthemum_humile_FN_563_	Stenanthemum_humile	No; see Nge et al. (2023) Bot. J. Linn.	Rham_166	FN 563	AD284767		48	HC39
186	Rham_108_Stenanthemum_intricatum_JK_247_	Stenanthemum_intricatum	No; see Nge et al. (2021) Mol. Phy. Evo.	Rham_108	JK 247	AD213442		35	HC39
187	Rham_127_Stenanthemum_leucophractum_JK_508_	Stenanthemum_leucophractum	No; see Nge et al. (2021) Mol. Phy. Evo.	Rham_127	JK 508	AD232572		132	HC39
188	Rham_136_Stenanthemum_liberum_FN_711_	Stenanthemum_liberum	No; see Nge et al. (2021) Mol. Phy. Evo.	Rham_136	FN 711	PERTH 07408838		162	HC39
189	Rham_137_Stenanthemum_limitatum_FN_712_	Stenanthemum_limitatum	No; see Nge et al. (2021) Mol. Phy. Evo.	Rham_137	FN 712	PERTH 07934424		167	HC39
190	Rham_143_Stenanthemum_mediale_FN_718_	Stenanthemum_mediale	No; see Nge et al. (2021) Mol. Phy. Evo.	Rham_143	FN 718	PERTH 08505683		176	HC39
191	Rham_118_Stenanthemum_nanum_JK_300_	Stenanthemum_nanum	No; see Nge et al. (2023) Bot. J. Linn.	Rham_118	JK 300	AD 213513		20	HC39
192	Rham_144_Stenanthemum_newbeyi_FN_719_	Stenanthemum_newbeyi	No; see Nge et al. (2021) Mol. Phy. Evo.	Rham_144	FN 719	PERTH 07979665		168	HC39
193	Rham_102_Stenanthemum_notiale_subsp_notiale_JK_204_	Stenanthemum_notiale	No; see Nge et al. (2021) Mol. Phy. Evo.	Rham_102	JK 204	AD213424		33	HC39
194	Rham_145_Stenanthemum_patens_FN_720_	Stenanthemum_patens	No; see Nge et al. (2021) Mol. Phy. Evo.	Rham_145	FN 720	PERTH 08584931		179	HC39
195	Rham_146_Stenanthemum_petraeum_FN_721_	Stenanthemum_petraeum	No; see Nge et al. (2021) Mol. Phy. Evo.	Rham_146	FN 721	PERTH 08726108		185	HC39
196	Rham_138_Stenanthemum_poicilum_FN_713_	Stenanthemum_poicilum	No; see Nge et al. (2021) Mol. Phy. Evo.	Rham_138	FN 713	PERTH 07889445		165	HC39
197	Rham_107_Stenanthemum_pomaderroides_JK_235_	Stenanthemum_pomaderroides	No; see Nge et al. (2021) Mol. Phy. Evo.	Rham_107	JK 235	AD213439		34	HC39
198	Rham_173_Stenanthemum_pumilum_subsp_pumilum_FN_684_	Stenanthemum_pumilum	No; see Nge et al. (2021) Mol. Phy. Evo.	Rham_173	FN 684	AD284774		54	HC39
199	Rham_168_Stenanthemum_radiatum_FN_580_	Stenanthemum_radiatum	No; see Nge et al. (2021) Mol. Phy. Evo.	Rham_168	FN 580	AD284769		50	HC39
200	Rham_167_Stenanthemum_reissekii_FN_564_	Stenanthemum_reissekii	No; see Nge et al. (2021) Mol. Phy. Evo.	Rham_167	FN 564	AD284768		49	HC39
201	Rham_140_Stenanthemum_stipulosum_FN_715_	Stenanthemum_stipulosum	No; see Nge et al. (2021) Mol. Phy. Evo.	Rham_140	FN 715	PERTH 08514046		177	HC39
202	Rham_141_Stenanthemum_sublineare_FN_716_	Stenanthemum_sublineare	No; see Nge et al. (2021) Mol. Phy. Evo.	Rham_141	FN 716	PERTH 08742553		186	HC39
203	Rham_169_Stenanthemum_tridentatum_FN_621_	Stenanthemum_tridentatum	No; see Nge et al. (2021) Mol. Phy. Evo.	Rham_169	FN 621	AD284771		51	HC39
204	Rham_142_Stenanthemum_yorkense_FN_717_	Stenanthemum_yorkense	No; see Nge et al. (2021) Mol. Phy. Evo.	Rham_142	FN 717	PERTH 08893020		189	HC39
205	Rham_032_Trymalium_angustifolium_FN_264_3_	Trymalium_angustifolium	No; see Nge et al. (2021) Mol. Phy. Evo.	Rham_032	FN 264	AD280027		43	HC40
206	Rham_95_2_Trymalium_daphnifolium_FN_345__	Trymalium_daphnifolium	No; see Nge et al. (2021) Mol. Phy. Evo.	Rham_2	FN 345	PERTH 05866006		154	HC42
207	Rham_090_Trymalium_elachophyllum_FN_277_	Trymalium_elachophyllum	No; see Nge et al. (2021) Mol. Phy. Evo.	Rham_090	FN 277	AD279941		38	HC40
208	Rham_196_Trymalium_ledifolium_var_ledifolium_FN351__	Trymalium_ledifolium	No; see Nge et al. (2021) Mol. Phy. Evo.	Rham_196	FN 351	PERTH 07890508		166	HC42
209	Rham_089_Trymalium_litorale_FN_271_	Trymalium_litorale	No; see Nge et al. (2021) Mol. Phy. Evo.	Rham_089	FN 271	AD279944		39	HC40
210	Rham_96_2_Trymalium_monospermum_FN_347__	Trymalium_monospermum	No; see Nge et al. (2021) Mol. Phy. Evo.	Rham_2	FN 347	PERTH 08008248		169	HC42
211	Rham_092_Trymalium_myrtillus_ssp_Myrtillus_FN_296_	Trymalium_myrtillus	No; see Nge et al. (2021) Mol. Phy. Evo.	Rham_092	FN 296	AD279994		42	HC40
212	Rham_87_2_Trymalium_odoratissimum_ssp_Odoratissimum_FN_260__	Trymalium_odoratissimum	No; see Nge et al. (2021) Mol. Phy. Evo.	Rham_087	FN 260	AD279950		41	HC42
213	Rham_084_Trymalium_spatulatum_FN_348_	Trymalium_spatulatum	No; see Nge et al. (2021) Mol. Phy. Evo.	Rham_084	FN 348	PERTH 06762840		157	HC40
214	Rham_091_Trymalium_urceolare_FN_349_	Trymalium_urceolare	No; see Nge et al. (2021) Mol. Phy. Evo.	Rham_091	FN 349	PERTH 08161216		171	HC40
215	Rham_280_Trymalium_wayi_FN_955_	Trymalium_wayi	No; see Nge et al. (2023) Bot. J. Linn.	Rham_280	FN 955	AD 174092		2	HC69
	Cryptandra_tomentosa_cox_shrub_JK_658_	Cryptandra_tomentosa_s.l.	No; see Nge et al. (2023) Bot. J. Linn.	multi-accession	JK 658	AD 283662		218	HC69	Rham_339_Cryptandra_tomentosa_cox_shrub_JK_658
	Cryptandra_tomentosa_Monarto_JK_649_	Cryptandra_tomentosa_s.l.	No; see Nge et al. (2023) Bot. J. Linn.	multi-accession	JK 649	AD 123033		219	HC69	Rham_338_Cryptandra_tomentosa_Monarto_JK_649
	Cryptandra_tomentosa_sp_Floriferous_Yacka_Cemetery_Reserve_FN_977_	Cryptandra_tomentosa_s.l.	No; see Nge et al. (2023) Bot. J. Linn.	multi-accession	FN 977	AD 129593		220	HC69	Rham_342_Cryptandra_tomentosa_sp_Floriferous_Yacka_Cemetery_Reserve_FN_977
	Cryptandra_tomentosa_spinose_JK_779_	Cryptandra_tomentosa_s.l.	No; see Nge et al. (2023) Bot. J. Linn.	multi-accession	JK 779	AD 291805		221	HC73	Rham_656_Cryptandra_tomentosa_spinose_JK_779
	Cryptandra_tomentosa_spinose_JK_855_	Cryptandra_tomentosa_s.l.	No; see Nge et al. (2023) Bot. J. Linn.	multi-accession	JK 855	AD 99651464		222	HC73	Rham_652_Cryptandra_tomentosa_spinose_JK_855
	Cryptandra_tomentosa_spinose_JK_894_	Cryptandra_tomentosa_s.l.	No; see Nge et al. (2023) Bot. J. Linn.	multi-accession	JK 894	AD 291806		223	HC73	Rham_657_Cryptandra_tomentosa_spinose_JK_894
	Cryptandra_tomentosa_spinose_JK_895_	Cryptandra_tomentosa_s.l.	No; see Nge et al. (2023) Bot. J. Linn.	multi-accession	JK 895	AD 291807		224	HC73	Rham_658_Cryptandra_tomentosa_spinose_JK_895
	Cryptandra_tomentosa_spiny_hairy_flowers_all_over_Murray_Stockyard_Plain_SA_FN_975_	Cryptandra_tomentosa_s.l.	No; see Nge et al. (2023) Bot. J. Linn.	multi-accession	FN 975	AD 163345		225	HC69	Rham_340_Cryptandra_tomentosa_spiny_hairy_flowers_all_over_Murray_Stockyard_Plain_SA_FN_975
	Cryptandra_tomentosa_spiny_W_Eyre_peninsula_NNW_of_Arno_Bay_FN_979_	Cryptandra_tomentosa_s.l.	No; see Nge et al. (2023) Bot. J. Linn.	multi-accession	FN 979	AD 129593		226	HC69	Rham_344_Cryptandra_tomentosa_spiny_W_Eyre_peninsula_NNW_of_Arno_Bay_FN_979
	Cryptandra_tomentosa_tomentosa_spiny_hairy_sepals_tips_only_Murray_FN_981_	Cryptandra_tomentosa_s.l.	No; see Nge et al. (2023) Bot. J. Linn.	multi-accession	FN 981	AD 99818232		227	HC69	Rham_346_Cryptandra_tomentosa_tomentosa_spiny_hairy_sepals_tips_only_Murray_FN_981
	Cryptandra_tomentosa_typical_JK_659_	Cryptandra_tomentosa_s.l.	No; see Nge et al. (2023) Bot. J. Linn.	multi-accession	JK 659	AD 283665		228	HC39	Rham_184_Cryptandra_tomentosa_'typical'_JK_659
	Cryptandra_tomentosa_typical_JK_746_	Cryptandra_tomentosa_s.l.	No; see Nge et al. (2023) Bot. J. Linn.	multi-accession	JK 746	AD 283749		229	HC69	Rham_334_Cryptandra_tomentosa_var_floribunda_Wanilla_Wanilla,_Eyre_peninsula_JK_746
	Cryptandra_tomentosa_typical_JK_746_	Cryptandra_tomentosa_s.l.	No; see Nge et al. (2023) Bot. J. Linn.	multi-accession	JK 746	AD 283749		237
	Cryptandra_tomentosa_typical_JK_810_2_	Cryptandra_tomentosa_s.l.	No; see Nge et al. (2023) Bot. J. Linn.	multi-accession	JK 810_2	AD 291808		230	HC73	Rham_654_Cryptandra_tomentosa_typical_JK_810_2
	Cryptandra_tomentosa_typical_JK_933_	Cryptandra_tomentosa_s.l.	No; see Nge et al. (2023) Bot. J. Linn.	multi-accession	JK 933	AD 291809		231	HC73	Rham_655_Cryptandra_tomentosa_typical_JK_933
	Cryptandra_tomentosa_typical_JK_944_	Cryptandra_tomentosa_s.l.	No; see Nge et al. (2023) Bot. J. Linn.	multi-accession	JK 944	MEL 2389743		232	HC73	Rham_653_Cryptandra_tomentosa_typical_JK_944
	Cryptandra_tomentosa_var_floribunda_Big_Desert_Victoria_FN_973_	Cryptandra_tomentosa_s.l.	No; see Nge et al. (2023) Bot. J. Linn.	multi-accession	FN 973	AD 248643		233	HC86	Rham_336_Cryptandra_tomentosa_var_floribunda_Big_Desert_Victoria_FN_973_aa
	Cryptandra_tomentosa_var_floribunda_Portion_90_Wyberba_Granite_dome_FN_971_	Cryptandra_tomentosa_s.l.	No; see Nge et al. (2023) Bot. J. Linn.	multi-accession	FN 971	BRI AQ 601953		235	HC69	Rham_332_Cryptandra_tomentosa_var_floribunda_Portion_90_Wyberba_Granite_dome_FN_971
	Cryptandra_tomentosa_var_floribunda_The_Springs_31_km_E_of_Ashford_FN_972_	Cryptandra_tomentosa_s.l.	No; see Nge et al. (2023) Bot. J. Linn.	multi-accession	FN 972	BRI AQ 499984		236	HC69	Rham_333_Cryptandra_tomentosa_var_floribunda_The_Springs,_31_km_E_of_Ashford_FN_972
	Cryptandra_tomentosa_var_floribunda_Wanilla_Wanilla_Eyre_peninsula_JK_746_	Cryptandra_tomentosa_s.l.	No; see Nge et al. (2023) Bot. J. Linn.	multi-accession	JK 746	AD 98707443		234	HC69	Rham_334_Cryptandra_tomentosa_var_floribunda_Wanilla_Wanilla,_Eyre_peninsula_JK_746
	Rham_232_Pomaderris_paniculosa_FN_289_2_WA	Pomaderris_paniculosa	yes		FN 289_2	AD280030		239	HC42
	Rham_233_Pomaderris_paniculosa_FN_289_3_WA	Pomaderris_paniculosa	yes		FN 289_3	AD280030		240	HC42
	Rham_234_Pomaderris_paniculosa_FN_289_4_WA	Pomaderris_paniculosa	yes		FN 289_4	AD280030		241	HC42
	Rham_235_Pomaderris_paniculosa_FN_201_2_SA_army	Pomaderris_paniculosa	yes		FN 201_2	AD 284838		242	HC42
	Rham_237_Pomaderris_paniculosa_FN_201_4_SA_army	Pomaderris_paniculosa	yes		FN 201_4	AD 284838		243	HC42
	Rham_238_Pomaderris_paniculosa_FN_204_1_SA_Murray	Pomaderris_paniculosa	yes		FN 204_1	AD 284839		244	HC42
	Rham_239_Pomaderris_paniculosa_FN_204_3_SA_Murray	Pomaderris_paniculosa	yes		FN 204_3	AD 284839		245	HC42
	Rham_240_Pomaderris_paniculosa_FN_204_4_SA_Murray	Pomaderris_paniculosa	yes		FN 204_4	AD 284839		246	HC42
	Rham_241_Pomaderris_paniculosa_subsp_paniculosa_FN_931	Pomaderris_paniculosa	No; see Nge et al. (2021) Mol. Phy. Evo.		FN 931	AD 256764		247	HC42
	Rham_242_Pomaderris_paniculosa_subsp_paniculosa_FN_933	Pomaderris_paniculosa	No; see Nge et al. (2021) Mol. Phy. Evo.		FN 933	AD 99704209		248	HC42
	Rham_243_Pomaderris_paniculosa_subsp_paniculosa_FN_935	Pomaderris_paniculosa	No; see Nge et al. (2021) Mol. Phy. Evo.		FN 935	AD 99702537		249	HC42
	Rham_246_Pomaderris_paniculosa_subsp_paniculosa_AD_183300_FN_940	Pomaderris_paniculosa	No; see Nge et al. (2021) Mol. Phy. Evo.		FN 940	AD 183300		250	HC42
	Rham_248_Pomaderris_paniculosa_subsp_paniculosa_AD_240132_FN_943	Pomaderris_paniculosa	No; see Nge et al. (2021) Mol. Phy. Evo.		FN 943	AD 240132		251	HC42
	Rham_250_Pomaderris_paniculosa_subsp_paniculosa_FN_946	Pomaderris_paniculosa	No; see Nge et al. (2021) Mol. Phy. Evo.		FN 946	AD 259850		252	HC42
	Rham_251_Pomaderris_paniculosa_subsp_paniculosa_FN_947	Pomaderris_paniculosa	No; see Nge et al. (2021) Mol. Phy. Evo.		FN 947	AD 259848		253	HC42
	Rham_368_Pomaderris_paniculosa_SA_FN_782_4	Pomaderris_paniculosa	yes		FN 782_4	AD284823		254	HC70
	Rham_370_Pomaderris_paniculosa_SA_FN_756_4	Pomaderris_paniculosa	yes		FN 756_4	AD284820		255	HC70
	Rham_371_Pomaderris_paniculosa_SA_FN_756_5	Pomaderris_paniculosa	yes		FN 756_5	AD284820		256	HC70
	Rham_372_Pomaderris_paniculosa_SA_FN_201_3	Pomaderris_paniculosa	yes		FN 201_3	AD 284838		257	HC70
	Rham_375_Pomaderris_paniculosa_SA_FN_1030_2	Pomaderris_paniculosa	yes		FN 1030_2	AD286607		258	HC70
	Rham_376_Pomaderris_paniculosa_SA_FN_1030_3	Pomaderris_paniculosa	yes		FN 1030_3	AD286607		259	HC70
	Rham_377_Pomaderris_paniculosa_SA_FN_1030_4	Pomaderris_paniculosa	yes		FN 1030_4	AD286607		260	HC70
	Rham_378_Pomaderris_paniculosa_SA_FN_1030_5	Pomaderris_paniculosa	yes		FN 1030_5	AD286607		261	HC70
	Rham_387_Pomaderris_paniculosa_SA_KI_FN_1189_2	Pomaderris_paniculosa	yes		FN 1189_2	AD285213		262	HC70
	Rham_396_Pomaderris_paniculosa_subsp_paralia_Vic_FN_1146_1	Pomaderris_paniculosa	yes		FN 1146_1	AD284917		263	HC70
	Rham_398_Pomaderris_paniculosa_subsp_paralia_Vic_FN_1146_3	Pomaderris_paniculosa	yes		FN 1146_3	AD284917		264	HC70
	Rham_399_Pomaderris_paniculosa_subsp_paralia_Vic_FN_1146_4	Pomaderris_paniculosa	yes		FN 1146_4	AD284917		265	HC70
	Rham_401_Pomaderris_paniculosa_subsp_paralia_Vic_FN_1149_1	Pomaderris_paniculosa	yes		FN 1149_1	AD285206		266	HC70
	Rham_403_Pomaderris_paniculosa_subsp_paralia_Vic_FN_1149_3	Pomaderris_paniculosa	yes		FN 1149_3	AD285206		267	HC70
								216
								217
								238
